# Supplementary material for: OTUD1 exacerbates sepsis-associated encephalopathy by promoting HK2 mitochondrial release to drive microglia pyroptosis
Source: J Neuroinflammation. 2025 Jun 11;22:154. doi: 10.1186/s12974-025-03480-w (PMC12153095; doi:10.1186/s12974-025-03480-w)
Supplement: Supplementary file 2 — Supplementary Material 2 [file 12974_2025_3480_MOESM2_ESM.xlsx]

## Sheet: Sheet1
Marker genes of different cell types
microglia	Tmem119
	Cx3cr1
	P2ry12
	Siglech
	Fcrls
	Sparc
astrocytes	Gfap
	Slc1a2
	Slc1a3
	Gja1
	Aqp4
	Aldoc
oligodendrocytes	Mag
	Olig1
	Plp1
	Cldn11
	Ermn
	Mog
	Hapln2
endothelial cells	Cldn5
	Flt1
	Cdh5
	Pecam1
	Vwf
	Itm2a
choroid plexus epithelial cells	Ttr
	Kl
	Car12
neuron	Syt1
	Sox11
	Snap25
	Meg3
pericytes	Kcnj8
	Vtn
	Rgs5
	Pdgfrb
Oligodendrocyte precursors cells	Pdgfra
	Tnr
	Myt1
	Cspg5
fibroblasts	Col1a1
	Col1a2
	Dcn
ependymocytes	Ccdc153
	Dnah11
	Foxj1
macrophage	Mrc1
	Pf4
	Ms4a7
monocyte	Plac8
	Ccr2
	Ly6c2
vascular smooth muscle cells	Acta2
	Bgn
	Slc6a13
	Tagln
T cells	Ccl5
	Ms4a4b
	Nkg7
B cells	Ly6d
	Cd79a
	Cd79b
neutrophils	S100a9
	S100a8
	Retnlg
