# Supplementary material for: OTUD1 exacerbates sepsis-associated encephalopathy by promoting HK2 mitochondrial release to drive microglia pyroptosis
Source: J Neuroinflammation. 2025 Jun 11;22:154. doi: 10.1186/s12974-025-03480-w (PMC12153095; doi:10.1186/s12974-025-03480-w)
Supplement: Supplementary file 3 — Supplementary Material 3 [file 12974_2025_3480_MOESM3_ESM.xlsx]

## Sheet: Sheet1
Highly expressed genes in different microglia subpopulations
p_val	avg_log2FC	pct.1	pct.2	p_val_adj	cluster	gene
0	2.57821	0.395	0.084	0	0	Cxcl2
0	2.57373	0.711	0.26	0	0	Il1b
0	1.87288	0.98	0.661	0	0	Bcl2a1b
0	1.69025	0.961	0.699	0	0	Cd14
0	1.56307	0.618	0.112	0	0	Bcl2a1d
0	1.53075	0.768	0.311	0	0	Sdc4
0	1.5306	0.731	0.273	0	0	Tnfaip2
0	1.51843	0.995	0.875	0	0	Ccl3
0	1.51428	0.88	0.299	0	0	Gadd45b
0	1.49776	0.747	0.322	0	0	Rcan1
0	1.49531	0.991	0.802	0	0	Il1a
0	1.40747	0.578	0.112	0	0	Bcl2a1a
0	1.32361	0.351	0.043	0	0	Tnfsf9
0	1.19081	1	0.977	0	0	Fth1
0	1.1808	0.749	0.334	0	0	Gpr84
0	1.16454	0.788	0.286	0	0	Slfn2
0	1.09549	0.911	0.541	0	0	Socs3
0	1.08775	0.919	0.556	0	0	Cebpb
0	1.04385	0.907	0.522	0	0	Id2
0	1.03944	0.961	0.68	0	0	Marcksl1
0	0.994385	0.654	0.174	0	0	Ehd1
0	0.988771	0.804	0.345	0	0	Gm46224
0	0.951803	0.769	0.277	0	0	Cpd
0	0.945871	0.946	0.553	0	0	Pim1
0	0.909419	0.936	0.652	0	0	Mt1
0	0.900343	0.993	0.843	0	0	Rps19
0	0.893556	0.659	0.283	0	0	Sod2
0	0.888205	0.954	0.633	0	0	Btg1
0	0.880782	0.991	0.844	0	0	Rpsa
0	0.878063	0.982	0.868	0	0	Srgn
0	0.874507	0.75	0.29	0	0	Pik3r5
0	0.857886	0.867	0.436	0	0	Tnfaip8
0	0.849175	0.991	0.767	0	0	Mcl1
0	0.843532	0.568	0.17	0	0	Zc3h12c
0	0.84173	0.974	0.749	0	0	Rpl14
0	0.836566	0.83	0.463	0	0	Ccrl2
0	0.81379	0.929	0.604	0	0	Cdkn1a
0	0.794518	0.997	0.952	0	0	Ccl4
0	0.794224	0.69	0.27	0	0	Cxcl16
0	0.792392	0.988	0.827	0	0	Rpl8
0	0.785307	1	0.948	0	0	Rplp1
0	0.779573	0.992	0.858	0	0	Rpl32
0	0.778778	0.69	0.323	0	0	Igsf6
0	0.773017	0.642	0.214	0	0	Smim3
0	0.76837	0.998	0.914	0	0	Rps12
0	0.767588	0.994	0.867	0	0	Rpl39
0	0.761419	0.978	0.761	0	0	Rps28
0	0.747774	0.511	0.166	0	0	Prdm1
0	0.740127	0.952	0.706	0	0	Rps17
0	0.738366	0.988	0.817	0	0	Rack1
0	0.737233	0.999	0.914	0	0	Rps8
0	0.736388	0.831	0.456	0	0	Ell2
0	0.733534	0.999	0.924	0	0	Rps24
0	0.733376	0.999	0.92	0	0	Rps29
0	0.732506	0.996	0.897	0	0	Rps27a
0	0.728283	0.926	0.633	0	0	Rpl35
0	0.722302	0.994	0.858	0	0	Rpl37a
0	0.71786	0.977	0.775	0	0	Rpl29
0	0.714699	0.997	0.91	0	0	Rpl35a
0	0.712023	0.992	0.861	0	0	Rps21
0	0.711925	0.999	0.924	0	0	Rplp2
0	0.705893	0.898	0.62	0	0	Sh3bgrl3
0	0.705061	0.99	0.841	0	0	Rps25
0	0.702545	0.987	0.841	0	0	Rps15
0	0.702143	0.993	0.868	0	0	Rps2
0	0.700681	0.989	0.825	0	0	Gm11808
0	0.696529	1	0.962	0	0	Tmsb4x
0	0.695687	0.394	0.069	0	0	Ankrd33b
0	0.691724	0.998	0.901	0	0	Rps16
0	0.686729	0.991	0.856	0	0	Rps18
0	0.686531	0.993	0.859	0	0	Rps20
0	0.684036	0.945	0.684	0	0	Rpl36a
0	0.682755	0.994	0.877	0	0	Rps23
0	0.682511	0.963	0.719	0	0	Rpl31
0	0.678244	0.994	0.869	0	0	Rps15a
0	0.677528	0.992	0.858	0	0	Rps27
0	0.675012	0.999	0.922	0	0	Rpl13
0	0.674271	0.997	0.905	0	0	Rpl41
0	0.67394	0.853	0.472	0	0	Rab20
0	0.670132	0.952	0.649	0	0	Clic4
0	0.669404	0.983	0.812	0	0	Rpl12
0	0.667908	0.998	0.934	0	0	mt-Co2
0	0.661748	0.969	0.761	0	0	Rps26
0	0.659636	0.962	0.742	0	0	Rpl38
0	0.657803	0.998	0.905	0	0	Rpl27a
0	0.648382	0.998	0.924	0	0	Cd83
0	0.638093	0.984	0.799	0	0	Rpl36
0	0.633429	0.997	0.898	0	0	Rps14
0	0.632994	0.988	0.837	0	0	Rps5
0	0.629849	0.97	0.771	0	0	Rps7
0	0.627986	0.994	0.874	0	0	Rps10
0	0.625721	0.999	0.937	0	0	mt-Atp6
0	0.623474	0.998	0.93	0	0	Rpl23
0	0.622043	0.993	0.878	0	0	Rpl26
0	0.621722	0.995	0.878	0	0	Rps3a1
0	0.616185	0.997	0.901	0	0	Rpl21
0	0.611192	0.994	0.862	0	0	Rpl34
0	0.610489	0.98	0.815	0	0	Rps6
0	0.610006	0.999	0.919	0	0	Ptprj
0	0.602264	0.978	0.793	0	0	Rpl15
0	0.599109	0.952	0.702	0	0	Rpl22
0	0.596534	0.999	0.95	0	0	mt-Co1
0	0.592983	0.989	0.853	0	0	Rpl23a
0	0.590882	0.995	0.89	0	0	Rpl30
0	0.590195	0.994	0.881	0	0	Rplp0
0	0.582349	0.993	0.862	0	0	Rps4x
0	0.581719	0.995	0.887	0	0	mt-Nd1
0	0.578276	0.995	0.889	0	0	Rpl19
0	0.574277	0.998	0.919	0	0	Rpl13a
0	0.57057	0.993	0.882	0	0	Rpl9
0	0.564412	0.984	0.84	0	0	Rpl28
0	0.564189	0.978	0.803	0	0	Rpl7
0	0.562454	0.994	0.911	0	0	mt-Nd4
0	0.557998	0.997	0.897	0	0	Rpl17
0	0.551153	0.998	0.923	0	0	Fcer1g
0	0.54836	0.986	0.845	0	0	Rpl5
0	0.546098	0.997	0.901	0	0	Rps11
0	0.542776	0.995	0.882	0	0	Rpl37
0	0.541407	0.97	0.779	0	0	mt-Nd2
0	0.541104	0.992	0.874	0	0	Rps3
0	0.535906	0.992	0.879	0	0	mt-Co3
0	0.51386	0.994	0.888	0	0	Rpl10
0	0.512442	1	0.95	0	0	Tpt1
0	0.507864	0.991	0.857	0	0	Rpl6
0	0.502816	0.999	0.943	0	0	Fau
4.57e-303	0.543746	0.971	0.777	1.09e-298	0	Rpl27
1.45e-300	0.651718	0.584	0.22	3.47e-296	0	Sh3bp5
2.66e-300	0.734608	0.344	0.064	6.36e-296	0	Cdk5r1
9.97e-299	0.573729	0.333	0.056	2.39e-294	0	Hilpda
1.8e-296	0.701853	0.842	0.496	4.32e-292	0	Tlr2
2.3e-295	0.976277	0.964	0.782	5.52e-291	0	Tnf
2.01e-292	0.549066	0.456	0.127	4.82e-288	0	Foxp4
4.94e-289	0.623169	0.843	0.526	1.18e-284	0	Nme2
2.71e-284	0.642778	0.77	0.414	6.5e-280	0	Itpkb
2.85e-283	0.564929	0.324	0.055	6.83e-279	0	Mir155hg
1.66e-279	0.546822	0.914	0.643	3.97e-275	0	Gng5
3.89e-279	0.786719	0.386	0.098	9.33e-275	0	Dusp2
2.95e-278	0.567271	0.527	0.183	7.08e-274	0	2024-09-11
1.69e-271	0.629056	0.889	0.592	4.05e-267	0	Txnrd1
6.01e-270	0.517987	0.966	0.773	1.44e-265	0	Rpl4
6.77e-269	0.54849	0.901	0.594	1.62e-264	0	Bri3
1.17e-268	0.612656	0.763	0.393	2.79e-264	0	Plaur
1.83e-264	0.528453	0.926	0.683	4.38e-260	0	Serf2
1.37e-259	0.519548	0.924	0.669	3.28e-255	0	Eef1b2
9.31e-257	0.568981	0.545	0.209	2.23e-252	0	Batf
2.89e-255	0.640268	0.781	0.452	6.93e-251	0	Lrp1
3e-255	0.650436	0.933	0.685	7.19e-251	0	Nlrp3
1.67e-253	0.611069	0.875	0.586	4e-249	0	Gpx1
1.17e-252	0.547745	0.505	0.182	2.81e-248	0	Jak2
1.76e-251	0.695051	0.713	0.377	4.23e-247	0	Itgav
7.68e-251	0.673362	0.704	0.372	1.84e-246	0	Fmnl2
8.83e-250	0.53876	0.983	0.845	2.12e-245	0	Marcks
9.17e-248	0.631599	0.503	0.183	2.2e-243	0	Nupr1
2.92e-245	0.528398	0.839	0.519	6.99e-241	0	Rpl36al
1.09e-243	0.514665	0.537	0.205	2.62e-239	0	Nhp2
1.53e-242	0.682182	0.713	0.388	3.65e-238	0	Pdgfb
5.56e-242	0.66156	0.75	0.432	1.33e-237	0	Cd52
8.4e-242	0.618308	0.816	0.499	2.01e-237	0	Ncf1
2.62e-240	0.545254	0.439	0.145	6.28e-236	0	Fam49a
3.32e-237	0.527628	0.766	0.419	7.95e-233	0	Myo1e
5.77e-236	0.578181	0.997	0.95	1.38e-231	0	Plek
6.3e-235	0.535884	0.723	0.37	1.51e-230	0	Ptafr
1.52e-234	0.553075	0.87	0.573	3.65e-230	0	Pmp22
8.77e-234	0.518523	0.521	0.2	2.1e-229	0	Sowahc
2.66e-230	0.995987	0.522	0.235	6.36e-226	0	Ccl9
5.04e-227	0.526982	0.819	0.501	1.21e-222	0	Eef1g
1.26e-226	0.563185	0.592	0.27	3.03e-222	0	Tspo
3.43e-222	0.522717	0.375	0.109	8.22e-218	0	Arl5c
3.4e-221	1.42028	0.495	0.214	8.14e-217	0	Ccl2
8.38e-214	0.544524	0.319	0.082	2.01e-209	0	Gbp5
3.55e-213	0.508335	0.74	0.432	8.5e-209	0	Atp5e
4.3e-213	0.528845	0.692	0.366	1.03e-208	0	Tnfrsf1b
4.71e-211	1.53152	0.484	0.227	1.13e-206	0	Ccl5
1.47e-208	0.652849	0.853	0.577	3.51e-204	0	Ier3
8.05e-206	0.639972	0.424	0.152	1.93e-201	0	Mt2
1.56e-199	0.522325	0.805	0.503	3.73e-195	0	Ifi30
2.47e-197	0.528461	0.689	0.367	5.91e-193	0	Cstb
5.59e-184	1.15579	0.241	0.053	1.34e-179	0	Ccl7
1.94e-162	0.5066	0.28	0.082	4.65e-158	0	Cd274
2.25e-162	0.534281	0.92	0.736	5.39e-158	0	Kctd12
3.45e-160	0.562846	0.4	0.16	8.26e-156	0	Lilrb4a
2.4e-141	0.509738	0.855	0.614	5.74e-137	0	Zfp36l1
1.32e-109	0.747281	0.208	0.065	3.17e-105	0	Gdf15
2.11e-88	0.757474	0.636	0.461	5.07e-84	0	Isg15
1.84e-50	0.543721	0.763	0.628	4.41e-46	0	Apoe
2.51e-41	0.973902	0.156	0.072	6.01e-37	0	Saa3
9.42e-34	0.620833	0.584	0.432	2.26e-29	0	Map3k5
0	1.83405	0.999	0.901	0	1	Jun
0	1.82014	0.979	0.873	0	1	Fos
0	1.76584	0.879	0.457	0	1	Txnip
0	1.59482	0.819	0.472	0	1	Rgs2
0	1.51984	0.832	0.541	0	1	Ptpro
0	1.48795	0.919	0.643	0	1	Klf2
0	1.47976	0.94	0.716	0	1	Egr1
0	1.22226	0.972	0.832	0	1	Klf6
0	1.13496	0.954	0.879	0	1	Dusp1
0	1.11271	0.995	0.947	0	1	Atf3
0	1.10031	0.97	0.821	0	1	Dleu2
0	1.04666	0.88	0.656	0	1	Clk1
0	1.0348	0.866	0.718	0	1	P2ry12
0	0.963801	0.938	0.821	0	1	Fosb
0	0.932463	0.961	0.887	0	1	Gnas
0	0.923682	0.743	0.492	0	1	Pcf11
0	0.885313	0.724	0.473	0	1	Rhoh
0	0.881584	0.671	0.41	0	1	Zfp608
0	0.857067	0.95	0.857	0	1	Ube2h
0	0.821226	0.968	0.913	0	1	Peli1
0	0.751867	0.928	0.811	0	1	Tra2b
0	0.746195	0.943	0.823	0	1	Wsb1
0	0.670152	0.964	0.897	0	1	Fli1
8.02e-307	0.680056	0.96	0.88	1.92e-302	1	Ccnl1
6.78e-300	0.867825	0.708	0.462	1.62e-295	1	Bbc3
4.47e-283	0.688369	0.891	0.767	1.07e-278	1	Elf1
2.19e-282	1.13479	0.737	0.531	5.24e-278	1	Tmx4
1.37e-281	0.590885	0.997	0.952	3.27e-277	1	Hspa8
8.93e-279	0.71983	0.853	0.725	2.14e-274	1	Lpcat3
1.41e-274	0.702595	0.877	0.771	3.38e-270	1	Mbnl1
2.27e-271	0.964796	0.877	0.781	5.44e-267	1	Creb5
8.72e-268	0.83833	0.682	0.447	2.09e-263	1	Ccnd3
3.47e-259	1.01206	0.571	0.334	8.3e-255	1	Ppp1r10
6.6e-259	0.770689	0.746	0.526	1.58e-254	1	Zfp36l2
6.01e-254	0.689093	0.8	0.652	1.44e-249	1	Rsrc2
1.73e-252	0.594453	0.967	0.903	4.15e-248	1	Plxdc2
2.88e-252	1.03749	0.643	0.425	6.91e-248	1	Hpgd
2.68e-249	1.04887	0.812	0.672	6.42e-245	1	Tbxas1
1.32e-245	0.541238	0.958	0.879	3.15e-241	1	Celf2
7.88e-245	0.64332	0.886	0.763	1.89e-240	1	Chd2
5.36e-242	0.61991	0.903	0.798	1.28e-237	1	Ythdc1
1.2e-240	0.707056	0.532	0.286	2.88e-236	1	Per1
5.77e-235	0.562089	0.928	0.846	1.38e-230	1	Lamp2
1.12e-231	0.598376	0.997	0.954	2.69e-227	1	H3f3b
1.95e-229	0.768296	0.587	0.368	4.67e-225	1	Stk17b
3.02e-229	0.529469	0.998	0.97	7.23e-225	1	Hsp90ab1
4.05e-229	0.797104	0.99	0.944	9.71e-225	1	Hsp90aa1
2.29e-226	0.586588	0.845	0.72	5.48e-222	1	Kmt2e
6.03e-224	0.570507	0.926	0.886	1.44e-219	1	Sik3
6.45e-222	0.642024	0.853	0.756	1.55e-217	1	Btaf1
6.37e-221	0.570084	0.964	0.894	1.52e-216	1	Zfand5
3.98e-217	1.01909	0.826	0.672	9.54e-213	1	Dnajb1
3.78e-206	0.619962	0.762	0.621	9.04e-202	1	Usp9x
1.97e-205	0.612896	0.777	0.646	4.72e-201	1	Dock8
2.29e-204	0.561465	0.81	0.681	5.49e-200	1	Arhgap17
3.43e-204	0.814534	0.507	0.295	8.21e-200	1	Tagap
1.43e-203	0.603472	0.948	0.886	3.42e-199	1	Mef2c
2.13e-202	0.607191	0.937	0.878	5.11e-198	1	Nfkbiz
1.54e-201	0.699509	0.704	0.538	3.7e-197	1	Tut4
1.13e-197	0.741112	0.841	0.679	2.71e-193	1	Klf4
2.06e-197	0.829505	0.666	0.484	4.93e-193	1	Gpr34
1.42e-194	0.555345	0.897	0.795	3.41e-190	1	Tmem119
2.25e-194	0.630577	0.69	0.518	5.4e-190	1	2410006H16Rik
2.34e-191	0.597908	0.829	0.719	5.61e-187	1	Clip1
4.52e-185	0.602995	0.582	0.389	1.08e-180	1	1810026B05Rik
2.85e-184	0.684094	0.827	0.723	6.84e-180	1	Ssh2
2.8e-183	0.592932	0.739	0.589	6.72e-179	1	Tbc1d16
7.22e-174	0.593098	0.63	0.474	1.73e-169	1	Ythdf3
7.36e-172	0.665677	0.62	0.462	1.76e-167	1	Tbpl1
1.23e-171	0.655062	0.469	0.268	2.94e-167	1	9930111J21Rik2
9.12e-161	0.652326	0.716	0.593	2.18e-156	1	P4ha1
1.26e-160	0.531642	0.603	0.437	3.01e-156	1	Kdm2a
1.08e-159	0.809675	0.214	0.053	2.58e-155	1	Nup210l
2.3e-159	0.551327	0.743	0.633	5.52e-155	1	Tpp2
8.79e-159	0.712777	0.551	0.388	2.11e-154	1	Cwc25
1.79e-155	0.605971	0.461	0.276	4.29e-151	1	Cbx4
4.44e-155	0.550687	0.709	0.583	1.06e-150	1	Tut7
8.44e-153	0.64934	0.424	0.23	2.02e-148	1	Dusp6
1.07e-151	0.562523	0.666	0.525	2.56e-147	1	Slc25a25
1.2e-147	0.565459	0.694	0.569	2.86e-143	1	Srsf7
2.03e-147	0.590796	0.741	0.589	4.87e-143	1	Nav2
6.76e-147	0.679392	0.288	0.115	1.62e-142	1	E330020D12Rik
1.36e-146	0.548846	0.64	0.509	3.25e-142	1	Eif4a2
4.7e-146	0.594193	0.773	0.674	1.12e-141	1	Neat1
7.52e-146	0.587019	0.778	0.672	1.8e-141	1	Siglech
1.16e-139	0.536666	0.677	0.557	2.78e-135	1	Fcgr1
5.72e-137	0.521515	0.866	0.778	1.37e-132	1	Mbnl2
9.66e-137	0.505682	0.701	0.581	2.31e-132	1	Tle4
2.15e-134	0.683914	0.912	0.817	5.15e-130	1	Hspa1a
5.28e-134	0.536892	0.581	0.431	1.26e-129	1	Rab43
7.21e-132	0.546841	0.71	0.587	1.73e-127	1	Lcorl
5.04e-130	0.610073	0.925	0.863	1.21e-125	1	Dnaja1
5.13e-130	0.543932	0.257	0.1	1.23e-125	1	Arrdc3
5.34e-128	0.606066	0.612	0.455	1.28e-123	1	4933406I18Rik
1.12e-127	0.572135	0.749	0.63	2.68e-123	1	Agmo
9.55e-124	0.503523	0.936	0.872	2.29e-119	1	Glul
2.09e-123	0.590888	0.405	0.238	5.02e-119	1	Rbms2
3.23e-121	0.540357	0.782	0.699	7.74e-117	1	Pag1
2.26e-116	0.53651	0.276	0.122	5.4e-112	1	Hhex
2.79e-116	0.507828	0.606	0.463	6.68e-112	1	Sik2
4.64e-115	0.592693	0.543	0.412	1.11e-110	1	Herc4
7.26e-115	0.508077	0.496	0.348	1.74e-110	1	Snhg12
9.74e-115	0.503008	0.797	0.722	2.33e-110	1	Pde3b
1.27e-114	0.55298	0.578	0.42	3.04e-110	1	Cass4
9.73e-113	1.06687	0.505	0.363	2.33e-108	1	Hsph1
1.86e-112	0.887472	0.746	0.665	4.46e-108	1	Ifih1
2.02e-111	0.515225	0.297	0.146	4.84e-107	1	Mtmr10
1.79e-109	0.527584	0.604	0.497	4.3e-105	1	Ddx3y
2.8e-105	0.606315	0.505	0.371	6.72e-101	1	Ints6
6.59e-104	0.507803	0.522	0.385	1.58e-99	1	Parp8
1.27e-102	0.506472	0.782	0.69	3.03e-98	1	Csmd3
7.64e-100	0.707183	0.428	0.284	1.83e-95	1	Abcc5
7.17e-98	0.942921	0.512	0.367	1.72e-93	1	Rgs1
2.74e-97	0.532715	0.58	0.461	6.57e-93	1	Ccr5
3.53e-95	0.51137	0.562	0.436	8.45e-91	1	Kansl1l
4.1e-93	0.505939	0.712	0.627	9.82e-89	1	Samsn1
6.35e-93	0.505165	0.485	0.344	1.52e-88	1	Ddit3
1.05e-88	0.983578	0.351	0.212	2.51e-84	1	Gadd45g
4.95e-80	0.506617	0.31	0.188	1.19e-75	1	Crebrf
5.53e-80	0.545328	0.572	0.45	1.33e-75	1	Hist1h2bc
1.46e-75	0.517093	0.446	0.32	3.5e-71	1	Herc6
1.07e-69	0.544265	0.725	0.657	2.56e-65	1	Cd74
5.4e-38	0.515079	0.438	0.369	1.29e-33	1	Ripor2
1.63e-07	0.56134	0.379	0.375	0.00389595	1	Adamts1
0.000199091	0.518827	0.269	0.255	1	1	Hspb1
1.1e-124	2.1064	0.854	0.886	2.65e-120	2	Ttr
5.93e-24	0.522785	0.259	0.562	1.42e-19	2	Igf1r
1.27e-19	0.529752	0.233	0.489	3.04e-15	2	Pou2f1
2.69e-19	0.591736	0.298	0.607	6.44e-15	2	Magi1
3.67e-19	0.522888	0.353	0.711	8.78e-15	2	Fndc3b
8.27e-19	0.517279	0.338	0.681	1.98e-14	2	Tns3
1.61e-18	0.524262	0.33	0.66	3.85e-14	2	Tle4
8.84e-18	0.537914	0.316	0.61	2.12e-13	2	Itpkb
1.23e-17	0.774649	0.783	0.973	2.94e-13	2	mt-Cytb
2.86e-17	0.583582	0.341	0.681	6.84e-13	2	Snx29
1.18e-16	0.541732	0.33	0.656	2.84e-12	2	Hivep3
2.05e-16	0.514906	0.268	0.53	4.9e-12	2	Apbb2
2.85e-16	0.526281	0.344	0.671	6.82e-12	2	Fnip2
8.21e-16	0.591467	0.316	0.599	1.97e-11	2	Plxna4
9.21e-16	0.50634	0.33	0.624	2.21e-11	2	Tnfrsf11a
1.16e-15	0.506094	0.316	0.612	2.79e-11	2	Inpp4b
1.7e-15	0.602971	0.272	0.529	4.07e-11	2	Cacnb2
2.07e-15	0.754755	0.74	0.951	4.96e-11	2	mt-Co3
4.9e-15	0.53305	0.139	0.298	1.17e-10	2	Chst11
2.61e-14	0.510235	0.362	0.696	6.25e-10	2	Tcf7l2
3.22e-14	0.630641	0.301	0.553	7.71e-10	2	Fmnl2
4.75e-14	0.68249	0.283	0.552	1.14e-09	2	Msi2
5.99e-14	0.761685	0.802	0.981	1.43e-09	2	mt-Atp6
8.11e-14	0.596833	0.83	0.986	1.94e-09	2	mt-Co1
1.19e-13	0.681612	0.31	0.601	2.84e-09	2	Zfp516
1.87e-13	0.530971	0.289	0.548	4.47e-09	2	Atp8a2
2.61e-13	0.564227	0.354	0.68	6.24e-09	2	Tbc1d5
4.37e-13	0.56936	0.36	0.681	1.05e-08	2	Tbc1d16
6.59e-13	0.531525	0.186	0.366	1.58e-08	2	Lysmd4
8.24e-13	0.554861	0.262	0.491	1.97e-08	2	Ank2
8.45e-13	0.533819	0.347	0.651	2.02e-08	2	Traf3
9.27e-13	0.518101	0.459	0.859	2.22e-08	2	Cmip
1.87e-12	0.627176	0.244	0.455	4.48e-08	2	Nrp2
4.16e-12	0.704459	0.771	0.967	9.95e-08	2	mt-Nd4
2.34e-11	0.814008	0.749	0.956	5.59e-07	2	mt-Nd1
2.84e-11	0.546382	0.411	0.742	6.8e-07	2	Maml2
3.23e-11	0.692673	0.3	0.557	7.74e-07	2	Prkch
4.63e-11	0.577936	0.368	0.665	1.11e-06	2	Lcorl
7.66e-11	0.557747	0.387	0.691	1.83e-06	2	Fchsd2
1e-10	0.648305	0.248	0.46	2.4e-06	2	Mbp
1.55e-10	1.45938	0.509	0.651	3.71e-06	2	Ptgds
2.64e-10	0.650049	0.357	0.668	6.32e-06	2	Tmem135
8.06e-10	0.517302	0.508	0.871	1.93e-05	2	Lrmda
8.33e-10	0.518962	0.797	0.995	2e-05	2	Dennd4a
8.42e-10	0.549117	0.391	0.736	2.02e-05	2	Stag1
3.69e-09	0.573427	0.458	0.807	8.85e-05	2	Cdk6
1.01e-08	0.617541	0.379	0.68	0.000241261	2	Nfia
1.06e-08	0.574039	0.438	0.78	0.000253252	2	Bcor
1.31e-08	0.619718	0.223	0.397	0.000313308	2	Dbi
2.17e-08	0.543069	0.459	0.836	0.000519684	2	Frmd4a
2.34e-08	0.638838	0.383	0.683	0.000559359	2	Mir99ahg
2.35e-08	0.596346	0.792	0.981	0.00056171	2	mt-Co2
4.58e-08	0.677539	0.251	0.43	0.00109636	2	Cd180
1.16e-07	0.512624	0.46	0.817	0.00277064	2	Erbin
1.62e-07	0.532655	0.182	0.311	0.00387874	2	Pard3b
8.27e-07	0.725603	0.33	0.579	0.0197975	2	Zbtb20
1.76e-06	0.660551	0.304	0.498	0.0420995	2	Ptprm
1.8e-06	0.517371	0.132	0.225	0.0430442	2	Gm19951
2.59e-06	0.531297	0.458	0.811	0.0619533	2	Swap70
3.12e-06	0.583421	0.43	0.761	0.0746527	2	mt-Nd4l
8.11e-06	0.71286	0.416	0.738	0.194263	2	Hivep1
1.14e-05	0.627022	0.064	0.117	0.272242	2	Saa3
1.14e-05	0.550695	0.09	0.156	0.27226	2	Apod
1.84e-05	0.776446	0.331	0.555	0.441132	2	Bcl2l1
8.89e-05	0.67364	0.143	0.227	1	2	Adap2os
9.09e-05	0.716233	0.462	0.796	1	2	Plcl1
0.000107281	0.508389	0.504	0.877	1	2	Fbxw11
0.000114762	0.644257	0.45	0.775	1	2	Dgkd
0.000134367	0.613572	0.503	0.867	1	2	Susd6
0.000146749	0.58577	0.79	0.972	1	2	Ptprj
0.000185492	0.577045	0.129	0.202	1	2	4930469K13Rik
0.000210217	0.631473	0.488	0.793	1	2	Hivep2
0.000303075	0.561298	0.752	0.979	1	2	Lyn
0.000521197	0.622116	0.13	0.201	1	2	Mobp
0.0006828	0.994848	0.195	0.298	1	2	Enpp2
0.000771995	0.591335	0.719	0.987	1	2	Elmo1
0.000986466	0.685702	0.144	0.218	1	2	Cldn11
0.00125557	0.518993	0.573	0.913	1	2	Diaph2
0.00171273	0.558366	0.706	0.973	1	2	Qk
0.00173794	0.529829	0.851	0.997	1	2	Zeb2
0.00463534	0.525253	0.105	0.154	1	2	Aplp1
0.00619955	0.510087	0.708	0.986	1	2	Tanc2
