# Supplementary material for: OTUD1 exacerbates sepsis-associated encephalopathy by promoting HK2 mitochondrial release to drive microglia pyroptosis
Source: J Neuroinflammation. 2025 Jun 11;22:154. doi: 10.1186/s12974-025-03480-w (PMC12153095; doi:10.1186/s12974-025-03480-w)
Supplement: Supplementary file 4 — Supplementary Material 4 [file 12974_2025_3480_MOESM4_ESM.xlsx]

## Sheet: Sheet1
Raw Sequencing Data Quality Control (QC) Results
Sample_name	Raw_reads	Raw_bases(G)	Clean_reads	Clean_bases(G)	Clean_ratio(%)	Q20(%)	Q30(%)	GC_content(%)
WT2	385,184,815	115.56	327,536,061	98.23	85.01	84.59	74.22	36.77
CLP2	401,379,785	120.41	341,210,658	102.33	84.98	84.55	74.18	37.17
WT1	408,115,259	122.43	346,060,602	103.78	84.77	84.55	74.21	36.76
CLP1	371,338,745	111.4	314,213,621	94.23	84.59	84.59	74.24	36.8
Single-Cell Library QC Metrics
Sample_name	Estimated_Number_of_Cells	Mean_Reads_per_Cell	Median_Genes_per_Cell	Number_of_Reads	Valid_Barcodes	Sequencing_Saturation	Reads_Mapped_Confidently_to_Genome	Fraction_Reads_in_Cells	Total_Genes_Detected	Median_UMI_Counts_per_Cell
WT2	11415	28693	2462	327536061	0.9884	0.5532	0.9236	0.777	24807	5987
CLP2	9684	35234	2789	341210658	0.9873	0.5596	0.9222	0.7902	24859	7097
WT1	12200	28365	2457	346060602	0.9887	0.5352	0.9194	0.771	24947	5880
CLP1	12344	25454	2511	314213621	0.9876	0.5126	0.925	0.7905	24854	6129
Post-QC Cell Filtering Statistics
Sample_name	Cell_num	UMI_threshold	UMI_filter	Mito_threshold	Mito_filter
WT2	11415	300	11415	10	11161
CLP2	9684	300	9684	10	9445
WT1	12200	300	12200	10	11906
CLP1	12344	300	12344	10	12121
